# Supplementary material for: Mosquito Control Priorities in Florida—Survey Results from Florida Mosquito Control Districts
Source: Pathogens. 2021 Jul 28;10(8):947. doi: 10.3390/pathogens10080947 (PMC8401384; doi:10.3390/pathogens10080947)
Supplement: Supplementary file 1 [file pathogens-10-00947-s001.zip]

Archive with 2 entries (2 files):
- Supplementary S1 - survey form.pdf
- Table S1.xlsx
