# Supplementary material for: Mosquito Control Priorities in Florida—Survey Results from Florida Mosquito Control Districts
Source: Pathogens. 2021 Jul 28;10(8):947. doi: 10.3390/pathogens10080947 (PMC8401384; doi:10.3390/pathogens10080947)
Supplement: Supplementary file 1 [file pathogens-10-00947-s001.zip › Table S1.xlsx]

## Sheet: Overview
	Classification
Category	Level 1	Question
I. Administrative & Human Resources
	Administrative	We need better tools and responses to combat lack of faith in public institutions and accusations made about these agencies.
	Administrative	Why are there so many deletions in the FAC 5E-13 and FSS Chapter 388 concerning operations of Mosquito Control programs in the proper qualifications for Mosquito Control Technicians?
	Administrative	Why was the guide lines for emergency Mosquito Control Operations removed from the FAC 5E-13 for events like hurricanes, and flooding disasters?
	Human Resources	Operation efficiency
	Human Resources	Additional opportunities for continued education and training for the staff are always helpful!
II. The need for new control tools/approaches
	General	New methods for control
	General	New control methods
	General	What are some new ways to control mosquito population such as new insecticides or new forms of habitat reduction
	General	What are some other products for mosquito control
	General	Novel method for Ae. aegypti control
	General	New methods for surveillance
	Specific	Utilizing barrier application of Bifenthrin to control activity in public spaces such as schools, ampitheaters and sports parks
	Specific	New developed synthetic pyrethroid with a mechanism that does not result in resistance over time but also has the knockdown power of organophosphates that is environmentally responsible. ( one can dream )
	Specific	Exploring use of WALS system for truck mounted urban control of vectors for WNV/Ae. albo & possible reemergence of Ae. aegypti
	Specific	Abandoned pool program wherein Spinosad, Methoprene and gambusia are used to control activity
	Specific	Other strains of BT that could be combined with BTI for better larval control at an effective price point.
	Specific	Utilizing cactch basin strategy to control Cx. quinquefasciatus wherein Spinosad and Methoprene usage is being rotated
III. Improve efficacy of current approaches
	Deployment	How can we be more effective at reducing Culex & Psorophora larvae in inaccessible areas?
	Deployment	How to more efficiently use mosquito fish for control: What factors reduce mosquito fish mortality during transport and when introduced into new habitats? How many mosquito fish are required per acre for efficient control of mosquito larvae? Are mosquito fish a good tool for controlling Anopheles larvae due to their resting characteristics?
	Environment	How to better predict and take advantage of weather conditions favorable to aerial ULV applications, especially with climate change producing increasingly variable weather conditions to conduct spray operations under.
	Environment	Creation of a predictive modeling software that can be used with real time data, such as, tide levels, ground water levels, rainfall, soil types, temperature, etc., to help predict how long areas will be flooded and therefore help with control decisions.
	Surveillance	Are there ways of optimizing our sentinel chicken and trap placements to maximize surveillance efficacy, that we are not already doing?
	Surveillance	Better surveillance and control practices for aquatic weed species (Mansonia and Coquillettidia spp.).
IV. Information needed: Basic science questions to be answered
	Deployment	How often should storm drains be re-treated to provide the best control with the least amount of manpower?
	Entomology	Predictive modeling of vectorborne disease, density and spatial distribution of mosquito populations
	Entomology	How to better predict target vector species in order to respond to disease outbreaks.
	Entomology	What are the actual flight and dispersal distances of important mosquito species, such as domestic and salt marsh?
	Entomology	Displacement of Ae. aegypti by(?) Ae. albopictus
	Entomology	Ecology and control of neglected nuisance mosquito species
	Environment	Are there more envrionmentally friendly products?
	Environment	the effects of wind on spray drift
	Environment	We need thorough studies looking at Non-target effects of mosquito control adulticides
	Insecticides	Insecticide efficacy
	Insecticides	Residual effects of Bti products
	Insecticides	Are there longer lasting products for larvicide or dual-acting products in hotspot areas where they have to larvicide on a weekly basis
	Spatial ecology	Species map of the county with regard to species and human health considerations (in Progress)
	Spatial ecology	We need to continue to develop our larval maps so that all technicians can treat all areas of the county effectively with some guidance and adapt as the ecosystem and breeding habitats change.
	Species target	Management of midges
	Species target	What methods work best to control the daytime biter Ps. ferox?
	Species target	What is the most effective way to control mansonia and coquillitidia larvae
	Species target	What research is being done to determine the extent Culex quinquefasciatus play as a disease vector?
	Species target	large scale control of Mn. Spp
	Species target	What are the most effective measures to address Mansonia & Coquillettidia in the larval stage?
	Surveillance/Outreach	Is there anything to keep them aware of viruses in the area?
	Viral target	How can we be more proactive in addressing West Nile Virus?
V. Insecticide resistance
	Evolution	Resistance issues - if resistant populations are found, how long until a population becomes susceptible again?
	Evolution	Are we seeing cross-resistance between Pyrethroids and Ops?
	Methodology	Resistance testing, which we currently do, via bottle bioassays. However I believe testing should be done more frequently to determine if more chemical rotation is necessary. Fortunately, we have a recently hired Biologist who I am working with to facilitate this!
	Methodology	What is the best adult control products or methods for adulticide resistant species (Cx. quinquefasciatus and Aedes albopictus)?
	Resistance management	Resistant management in Culex spp.
	Resistance management	What product rotation will allow for the least amount of resistance given our resistance results?
	Support	What is the rate of reports of resistance and resistance monitoring by the districts and research facilities?
	Support	Further assistance with adult and larval resistance testing would be appreciated
	Surveillance	To what extent are our local species resistant to pyrethrouds- both in terms of species and geographic distribution
	Surveillance	Adult and larval resistance testing
	Surveillance	pesticide resistance
	Surveillance	Insecticide resistance and implications for control
	Surveillance	larvicide resistance
